# Supplementary material for: Variable vertical land motion and its impacts on sea level rise projections
Source: Sci Adv. 2025 Jan 29;11(5):eads8163. doi: 10.1126/sciadv.ads8163 (PMC11777200; doi:10.1126/sciadv.ads8163)
Supplement: Supplementary file 2 — Table S3 [file sciadv.ads8163_table_s3.zip]

Archive with 1 entries (1 files):
- ads8163_table_s3.xlsx
